# Supplementary material for: FADS1 Genetic Variant and Omega-3 Supplementation Are Associated with Changes in Fatty Acid Composition in Red Blood Cells of Subjects with Obesity
Source: Nutrients. 2024 Oct 17;16(20):3522. doi: 10.3390/nu16203522 (PMC11509948; doi:10.3390/nu16203522)
Supplement: Supplementary file 1 [file nutrients-16-03522-s001.zip]

Archive with 1 entries (1 files):
- nutrients-3202089-supplementary.pdf
